# Supplementary material for: A Novel Physical Sensing Principle for Liquid Characterization Using Paper-Based Hygro-Mechanical Systems (PB-HMS)
Source: Sensors (Basel). 2017 Jul 20;17(7):1667. doi: 10.3390/s17071667 (PMC5539724; doi:10.3390/s17071667)
Supplement: Supplementary file 1 [file sensors-17-01667-s001.zip]

Archive with 1 entries (1 files):
- sensors-17-01667-suppl.mp4
